# Supplementary material for: A genetic screen in macrophages identifies new regulators of IFNγ-inducible MHCII that contribute to T cell activation
Source: eLife. 2021 Nov 8;10:e65110. doi: 10.7554/eLife.65110 (PMC8598162; doi:10.7554/eLife.65110)
Supplement: Figure 3—source data 1. [file elife-65110-fig3-data1.zip]

Archive with 9 entries (8 files):
- Figure3_SourceData_1/
- Figure3_SourceData_1/GSK3_Total_Raw.tiff
- __MACOSX/Figure3_SourceData_1/._GSK3_Total_Raw.tiff
- Figure3_SourceData_1/pStat1_Tyr_Raw.tiff
- __MACOSX/Figure3_SourceData_1/._pStat1_Tyr_Raw.tiff
- Figure3_SourceData_1/pGSK3_Raw.tiff
- __MACOSX/Figure3_SourceData_1/._pGSK3_Raw.tiff
- Figure3_SourceData_1/Actin_raw.tiff
- __MACOSX/Figure3_SourceData_1/._Actin_raw.tiff
